# Supplementary material for: The long non-coding RNA NONHSAG026900 predicts prognosis as a favorable biomarker in patients with diffuse large B-cell lymphoma
Source: Oncotarget. 2017 Mar 13;8(21):34374–86. doi: 10.18632/oncotarget.16163 (PMC5470975; doi:10.18632/oncotarget.16163)
Supplement: Supplementary file 2 [file oncotarget-08-34374-s002.xlsx]

## Sheet: Sheet1
S. Table-1 226 protein-coding genes with significantly different expression between normal and DLBCL samples
CX3CR1
CCR9
S1PR1
CMKLR1
GPR143
GHRL
ARHGEF11
BCAR1
ACHE
AZGP1
PTPRK
EGF
AMBP
GLA
IGKV3D-11
SERPINF2
LUM
FGF17
APCS
APOA4
LPA
MMP12
PMCH
COL6A2
CP
CXCL10
SERPINA3
CST3
IGFBP2
IGKV3-20
ELANE
BMP4
CCL5
PLA2R1
PLA2G2F
PAPPA
F9
FBLN1
TIMP1
SERPING1
PF4
IGKV4-1
WNT9A
FGA
IGFBP3
IFNG
PPT1
TTR
TF
CTSS
SPARC
RNPEP
KNG1
IGFALS
IGF1
IGKV1-5
CLCF1
CXCL13
ANGPTL4
IGFBP7
COL4A1
NPPA
IFNB1
INS
APOA5
F10
HPX
C1QC
MZB1
GSN
MFAP4
A2M
SPINK5
PRSS1
COL6A1
FCN3
APOC2
S100A7
APOA2
PROS1
PLA2G7
CXCL9
IGKV1D-33
CTSL
PRSS2
HRG
F11
SERPINA5
PLA2G12A
INHBA
COL6A5
C1R
VWF
PTH
COL25A1
CER1
CCL3
PROC
TGFB2
F5
CXCL16
WNT9B
IGKV3D-20
IL6R
ALB
FGB
IGHV3-23
PDGFB
BCHE
IL1B
SERPINC1
FGF1
KLKB1
F8
KLK3
SERPINA1
HP
IGKC
SERPINE1
SERPINA7
CTSD
GC
IGFBP5
NRG1
WNT2
SEPP1
IGLV7-43
F13B
AGT
VTN
FN1
GHRH
CCL11
IGHV2-70
SAA1
C1QB
MMP1
CD14
IL37
FSHB
IGKV2-40
IL5
CX3CL1
GHR
IL1A
VEGFA
ADAM9
WNT3A
OLFM4
CTSB
ACPP
WNT8A
LBP
SULF1
APOA1
IFNAR2
KL
LYZ
PCSK5
CHIT1
SFRP2
CHIA
RBP4
PSAP
FGF23
CARTPT
COL3A1
HBEGF
ENPP2
TNFSF12
FRZB
SHH
ADAP1
NUP62
CST7
CCL2
FDCSP
CD163
CD2
GBP1
MMP9
GZMA
C1orf54
CXCL14
CCL18
ABI3BP
HLA-A
HLA-DRB1
HLA-DRB3
IGSF6
HLA-B
GJA1
GZMH
GZMB
GPNMB
DDR1
DSTN
EML6
HMMR
MME
MYBL1
NLRP4
RGS13
RRM2
SHCBP1
ADA
APOBEC3A_B
E2F8
EGR2
EIF2AK3
GABRB1
GMNN
GPR137B
GPR160
IGJ
KDM5D
KIF11
KIF23
MYH10
NCOA7
PFKFB3
RGS1
SERP2
SUCLA2
TNFRSF17
TSPYL5
