# Supplementary material for: The long non-coding RNA NONHSAG026900 predicts prognosis as a favorable biomarker in patients with diffuse large B-cell lymphoma
Source: Oncotarget. 2017 Mar 13;8(21):34374–86. doi: 10.18632/oncotarget.16163 (PMC5470975; doi:10.18632/oncotarget.16163)
Supplement: Supplementary file 3 [file oncotarget-08-34374-s003.xlsx]

## Sheet: Sheet1
S. Table-2 Functional enrichment results of the module for NONHSAG026900
Type	ID	Name	Size	Count	P-value	Genes
GOBP	GO:0000278	mitotic cell cycle	406	113	9.17621e-43	NCAPH,ZWILCH,CCNB2,RFC1,MCM10,CDCA8,KIF18B,SPDL1,MCM7,MASTL,STAG2,CDC25C,NUP153,CEP76,KIF20A,NUF2,NCAPD3,SGOL2,CEP250,KIF23,RFC4,TFDP1,RRM2,BUB3,CENPC,HDAC1,PPP2CA,RAD21,SKA2,NCAPG,PPP1CC,CUL1,BUB1B,PPP1R12A,TOP2A,RFC5,SMC2,RPA3,TUBB4B,CEP57,PCNA,CNTRL,CDK1,RANBP2,HSP90AA1,BORA,CEP135,PSMD12,PPP1CB,CDK5RAP2,KIF2C,ARPP19,MCM2,NCAPD2,FEN1,CENPH,CDC6,VRK1,CENPF,PCM1,PLK4,RRM1,CCNA2,ESPL1,PSMD6,NUP54…
GOCC	GO:0005634	nucleus	5301	467	2.9474e-31	CREBBP,RAD1,EHMT1,ZNF75A,KAT2B,RGS13,UBE3A,USP1,AICDA,ARID4B,ELK1,PPM1D,NCAPH,WAC,NSMCE2,TGIF2,RBBP5,HUWE1,RORC,ACOT7,INVS,COPS4,PTPN18,ATF4,HOXB7,MND1,AKT1,PARP1,RFC1,MCM10,CDCA8,PAXIP1,LARP7,GATA4,SMARCAD1,BTAF1,NEIL3,FOXK2,FOXF2,EIF3A,KIF18B,PPP2R5C,ZNF518A,PSIP1,RCBTB1,TOPBP1,RREB1,RRM2B,WDR3,BLOC1S2,PANK1,STAP1,UBE2N,PRPF4B,DEPDC1,SPDL1,MCM7,TTLL5,CBX3,DDX5,UFL1,CDCA7,EIF4ENIF1,PPARGC1A,CAND…
GOMF	GO:0005515	protein binding	6009	525	5.60947e-31	USP34,KAT2B,PIK3R4,UBE3A,USP1,AICDA,ARID4B,TRIM37,FNBP1,PPM1D,NCAPH,WAC,SEPT6,FBXL5,NSMCE2,ATP5B,ZWILCH,RBBP5,ACOT7,INVS,COPS4,PTPN18,KCNMB4,MYO9A,CCNB2,PARP1,RFC1,MCM10,CDCA8,PAXIP1,ATP2B1,LARP7,SMARCAD1,BLOC1S6,GNB1,DAAM1,EIF3A,KIF18B,PPP2R5C,PSIP1,GDI2,TTK,TOPBP1,BIRC6,STAP1,UBE2N,PRPF4B,DEPDC1,SPDL1,MCM7,CBX3,SEC24B,ATM,UFL1,WASF1,RNF144B,EIF4ENIF1,OTULIN,CAND2,IQCB1,TCF12,KIF14,ACVR2A,POU2AF…
GOBP	GO:0006260	DNA replication	143	43	1.53189e-16	MCM10,MCM7,CDC25C,RMI2,DUT,SIRT1,GINS3,RFC4,RRM2,RPA2,ORC5,CCDC88A,TOP2A,TOP1,RFC5,RPA3,KIAA0101,PCNA,CDK1,TICRR,MCM2,FEN1,CDC6,CENPF,ATR,RRM1,MCM3,DSCC1,RFC3,WRN,CDC7,MCM4,ORC3,RFC2,TYMS,DTL,TK1,MCM6,ORC6,CDT1,RMI1,POLA1,DBF4,NASP
GOBP	GO:0007067	mitosis	240	56	3.19074e-16	NSMCE2,ZWILCH,CCNB2,CDCA8,KIF18B,BIRC6,KIF11,MASTL,STAG2,CDC25C,NUF2,CCNG2,CDCA2,RBBP8,CEP55,PBK,TPX2,RAD21,SKA2,BUB1B,PPP1R12A,YEATS4,CDK1,TIMELESS,BORA,KIF2C,SETDB2,ARPP19,ASPM,NEK4,KIF15,KLHL42,CDC6,VRK1,CENPF,TIPIN,CCNA2,NEK2,HAUS3,AURKA,MIS18BP1,ANLN,MAP2K1,CDCA5,SPC25,STAG1,KIF2A,PLK1,HAUS8,ERCC6L,FAM83D,WEE1,NDC80,BIRC5,NCAPG2,KNTC1
GOMF	GO:0005524	ATP binding	1478	159	8.32874e-13	MYH10,ACTR2,PIK3R4,ATP5B,ABCA2,MYO9A,PAPD4,AKT1,RFC1,ATP2B1,SMARCAD1,BTAF1,KIF18B,TTK,ASNS,PANK1,UBE2N,PRPF4B,MCM7,KIF11,ATM,MASTL,KIF14,MYH11,KIF20A,PIK3CG,PRKD3,TAOK3,DHX40,NLK,CLPX,TTF2,PBK,MKI67,DDX20,KIF23,CLK4,RFC4,JAK1,POLQ,MLH1,BLM,PTK2,PRKACB,ABCE1,SIK1,STK39,TPX2,PXK,PFKFB3,PPIP5K2,UBE2Q2,UBA2,CDC42BPG,PNPLA8,XRCC5,KIF4A,BUB1B,ATP10D,NLRC3,MELK,TBCK,TSSK4,TOP2A,TOP1,SWAP70,RFC5,SMC2,YAR…
GOBP	GO:0006281	DNA repair	286	53	7.25007e-11	USP1,PARP1,RFC1,PAXIP1,RAD50,TOPBP1,RRM2B,ATM,BARD1,TAOK3,SIRT1,RBBP8,ASF1A,RFC4,POLQ,BLM,FANCI,XRCC5,APEX1,TRIP12,TOP2A,RFC5,SMC2,RPA3,PCNA,BRCA1,CDK1,UBR5,TICRR,PARP2,UBE2T,FEN1,ERCC8,ATR,EXO1,MSH2,ALKBH3,ERCC3,ERCC4,INIP,PIF1,RAD54L,MBD4,OGG1,UBE2A,FANCL,RAD51AP1,RFC2,TYMS,EME1,RAD51,PARPBP,POLA1,SMC4,POLR2B,RAD52
GOBP	GO:0000086	G2/M transition of mitotic cell cycle	147	36	1.305e-10	PPM1D,CCNB2,MASTL,CDC25C,CEP76,CUL1,MELK,PPP1R12A,KHDRBS1,TUBB4B,CEP57,CNTRL,CDK1,FOXM1,HSP90AA1,BORA,CEP135,PPP1CB,CDK5RAP2,ARPP19,CENPF,PCM1,PLK4,CCNA2,FGFR1OP,NEK2,MYBL2,AURKA,ALMS1,CCNB1,PRKAR2B,PLK1,WEE1,BIRC5,YWHAE,CEP72,CDK2,PCNT
GOCC	GO:0000777	condensed chromosome kinetochore	69	23	1.72272e-10	SEPT6,ZWILCH,NUF2,SGOL2,BUB3,PPP1CC,BUB1B,KNSTRN,KIF2C,CENPH,NEK2,MAD2L1,CENPO,CENPK,CENPM,CENPU,SPC25,HJURP,ERCC6L,NUP107,NDC80,BIRC5,KNTC1
GOCC	GO:0000775	chromosome centromeric region	52	20	2.43887e-10	CDCA8,PPP2R5C,STAG2,NUF2,CTCF,SGOL2,MKI67,PPP2CA,RAD21,KIF2C,CENPF,MIS18BP1,DSCC1,CDCA5,STAG1,HJURP,STAG3,CENPE,NDC80,BIRC5
GOCC	GO:0000776	kinetochore	74	23	8.9292e-10	KAT2B,ZWILCH,BUB3,BUB1B,PPP1R12A,KNSTRN,KIF2C,TPR,MAD1L1,CENPH,CENPF,NEK2,ZNF207,MAD2L1,NUP107,CENPE,NDC80,SGOL1
GOBP	GO:0007059	chromosome segregation	67	23	1.47435e-09	NUF2,CTCF,SGOL2,RAD21,SKA2,TOP2A,TOP1,BRCA1,KNSTRN,CDK5RAP2,KIF2C,SETDB2,CENPW,CENPF,NEK2,SRPK1,SPC25,STAG1,HJURP,STAG3,TOP2B,NDC80,BIRC5
GOBP	GO:0006271	DNA strand elongation involved in DNA replication	32	16	3.54421e-09	RFC1,MCM7,RFC4,RFC5,RPA3,PCNA,MCM2,FEN1,MCM3,RFC2,PRIM1,GINS2,MCM6,POLA1,GINS1
GOCC	GO:0005615	extracellular space	1082	19	1.22327e-08	LCP1,GHR,IL1A,ADAM9,ACPP,APOA1,AZGP1,CHIT1,PSAP,IL1B,FGF23,CTSD,HBEGF,AGT,SHH,WNT3A,WNT8A,KL,SFRP2,SH3BGRL,HMGB2,SERPINA1,SORL1,ATXN10,ENPP2,ACTG1,SERPINF2,VEGFA,OLFM4,IDE,IFNAR2,IL4R,PCSK5,EIF2A,YWHAZ,RBP4,PXDN,PRDX6,CARTPT,TNFSF12,ADNP,IK,CTSB,LBP,SULF1,USPL1,LYZ,METRNL,CHIA,STAG3,HMGB1,SERPINA9,COL3A1,FRZB
GOCC	GO:0000922	spindle pole	91	24	1.4385e-08	TOPBP1,BIRC6,SPDL1,KIF11,POC1A,TPX2,PPP2CA,KNSTRN,NEK7,CDK5RAP2,ASPM,CKAP2,CDC6,CENPF,LRMP,NEK2,MAD2L1,ALMS1,CCNB1,PRC1,KIF2A,HAUS8,FAM83D,KNTC1
GOBP	GO:0000723	telomere maintenance	57	19	2.0556e-07	PARP1,RFC1,RTEL1,RFC4,BLM,XRCC5,RFC5,RPA3,PCNA,ACD,FEN1,PIF1,WRN,DCLRE1C,RFC2,PRIM1,TERF2,POLA1,TERF2IP
GOCC	GO:0005876	spindle microtubule	33	11	0.000147172	KIF11,SKA2,KIF4A,NUSAP1,CDK1,KIF3B,AURKA,PRC1,KIF2A,KIF3A,BIRC5
GOBP	GO:0000070	mitotic sister chromatid segregation	20	9	0.000492935	BUB3,NUSAP1,KNSTRN,ESPL1,NEK2,ZNF207,MAD2L1,NDC80,SMC4
GOBP	GO:0007051	spindle organization	20	9	0.000492935	TTK,KIF11,BUB1B,KNSTRN,SPAG5,AURKA,UBE2C,NDC80,CEP72,PCNT
GOBP	GO:0000281	mitotic cytokinesis	20	9	0.000492935	CEP55,NUSAP1,RACGAP1,CKAP2,STAMBP,ANLN,RASA1,USP8
GOMF	GO:0003682	chromatin binding	337	39	0.00353637	WAC,PSIP1,MEF2C,NCOA3,SKIL,TP63,ASF1A,ELMSAN1,EGR2,LMO2,TOP2A,H2AFY,TOP1,KIAA0101,DNMT1,CUX1,TICRR,RNF20,EZH2,CDC6,FOXO1,CENPF,BCL6,SMARCE1,MTA3,MYBL2,MIS18BP1,NKAP,SUZ12,ZZZ3,CDCA5,ADNP,MYB,SLC30A9,TLE4,WHSC1,TOP2B,MYBL1,TERF2,POLA1,POLR2B
GOMF	GO:0003697	single-stranded DNA binding	70	14	0.00601881	NEIL3,MCM7,MLH1,BLM,TDP2,SPEN,RPA3,HMGB2,PMS1,MSH2,RAD51AP1,HMGB1,RAD51,MCM6
GOBP	GO:0044770	cell cycle phase transition	4	4	0.00737539	PTPRC,TIMELESS,TIPIN,CDC7
GOBP	GO:0051726	regulation of cell cycle	81	16	0.00972705	CCNB2,MASTL,CDC25C,CCNG2,BIRC2,KIAA0101,PTPRC,FIGNL1,UBA3,CENPF,MYBL2,LEMD3,CCNB1,CABLES2,DTL,WEE1
