# Supplementary material for: The long non-coding RNA NONHSAG026900 predicts prognosis as a favorable biomarker in patients with diffuse large B-cell lymphoma
Source: Oncotarget. 2017 Mar 13;8(21):34374–86. doi: 10.18632/oncotarget.16163 (PMC5470975; doi:10.18632/oncotarget.16163)
Supplement: Supplementary file 4 [file oncotarget-08-34374-s004.xlsx]

## Sheet: Sheet1
S. Table-3 Functional enrichment results of the hub for NONHSAG026900
Type	ID	Name	Size	Count	P-value	Genes
GOMF	GO:0003779	actin binding	306	14	9.49973e-07	DAAM1,NRAP,PTK2,WIPF1,PXK,DMD,SCIN,GCSAM,SHROOM3,KLHL5,MYRIP,KIF18A,MARCKSL1,SHROOM2,BAIAP2L1,VCL,SPTBN4,WASF3,RP2
GOMF	GO:0005524	ATP binding	1478	26	0.000237339	MYH10,ABCA2,AKT1,RFC1,KIF11,MKI67,PTK2,SIK1,STK39,PXK,CDC42BPG,TSSK4,TOP2A,SMC2,ABCF1,KATNAL1,ATAD2,ITPKB,ATP2C1,ATP2B2,NEK2,KIF18A,ATP8A1,BRIP1,ATP2A1,CMPK2,NLRP4,HLTF,WEE1,MAP4K4,CENPE,SRR,MAST2,DCK,RP2,DHX15,HSPA2
GOCC	GO:0005737	cytoplasm	4438	50	0.00103563	CIAPIN1,LCP1,NOD2,DCAF7,AKT1,ACO1,RBM19,BLOC1S6,DAAM1,CLIC2,EIF3A,RREB1,RRM2B,TP53BP2,UBE2N,TXNDC2,MACF1,KIF11,ARAP3,BCL11A,STAT3,RC3H2,APP,ERI1,RGS14,IPO5,MTMR12,NOD1,MME,SIRT1,WDR77,PTPN22,MOB1B,TBC1D4,MKI67,S100A11,,EXOSC4,WARS,CENPC,MBNL3,MAPRE3,NPM1,SIK1,STK39,PXK,GAPDH,CIRBP,GORAB,ACSS2,EGR2,AHNAK2,DNAAF1,CPEB4,METAP2,XPNPEP1,FOXP3,ERRFI1,SIVA1,DEAF1,NACA,ZC3H12D,EVC2,SIAH2,SEPHS1,MAPK1,RGS…
GOBP	GO:0000902	cell morphogenesis	48	5	0.00143819	SHROOM3,BCL6,SHROOM2,RP2
GOBP	GO:0008360	regulation of cell shape	106	6	0.00687827	PTK2,SH3KBP1,GNA13,EZR,SHROOM3,WASF3
GOBP	GO:0000278	mitotic cell cycle	406	11	0.00985683	RFC1,NUF2,CEP250,CENPC,TOP2A,SMC2,CENPF,NEK2,KIF18A,CDKN2C,CENPT,WEE1,CENPE, MYBL1, MME, LRMP
